# Supplementary material for: A Fiber Bragg Grating-Based Dynamic Tension Detection System for Overhead Transmission Line Galloping
Source: Sensors (Basel). 2018 Jan 26;18(2):365. doi: 10.3390/s18020365 (PMC5854991; doi:10.3390/s18020365)
Supplement: Supplementary file 1 [file sensors-18-00365-s001.zip]

Archive with 1 entries (1 files):
- sensors-258350-supplementary.mp4
